# Supplementary material for: Naturally occurring variations in the nod-independent model legume Aeschynomene evenia and relatives: a resource for nodulation genetics
Source: BMC Plant Biol. 2018 Apr 3;18:54. doi: 10.1186/s12870-018-1260-2 (PMC5883870; doi:10.1186/s12870-018-1260-2)
Supplement: Supplementary file 1 — Table S1. Accessions used in this study, origin and characteristics. (XLSX 23 kb) [file 12870_2018_1260_MOESM1_ESM.xlsx]

## Sheet: Feuil1
	Table S1 Accessions used in this study, origin and characteristics
	Species	LSTM code	Accession	Chromosome number (2n)	2C DNA content (pg)	Origin	Seed bank/ herbarium
	A. ciliata	48	IRRI 013078	2n=20	1.08 ± 0.02	Colombia	IRRI
		235	AusTRCF 93597			Costa Rica	AusPGRIS
		272	AusTRCF 93666		1.08 ± 0.01	Mexico	AusPGRIS
		330	CIAT 9242			Colombia	CIAT
		346	CIAT 21791			Colombia	CIAT
	A. deamii	24	LSTM 24	2n=20	1.93 ± 0.05	Mexico	LSTM
		139	CIAT 22668			Mexico	CIAT
		259	CIAT 20207			Mexico	CIAT
	A. denticulata	12	LSTM 12			Mexico	LSTM
		50	IRRI 013003	2n=20	1.22 ± 0.01	Brazil	IRRI
		91	CIAT 17066			Argentina	CIAT
		199	CIAT 17057			Argentina	CIAT
		222	CIAT 17064			Argentina	CIAT
		230	AusTRCF 37550			Argentina	AusPGRIS
		231	AusTRCF 39058		1.22 ± 0.02	Paraguay	AusPGRIS
		232	AusTRCF 53951			Argentina	AusPGRIS
		234	AusTRCF 78351			Argentina	AusPGRIS
		238	AusTRCF 319173		1.20 ± 0.01	Paraguay	AusPGRIS
		254	CIAT 9051			Brazil	CIAT
		265	LSTM 265			Uruguay	M. Zabaleta
		267	AusTRCF 38175			Argentina	AusPGRIS
		269	AusTRCF 78348			Argentina	AusPGRIS
		270	AusTRCF 93623			Brazil	AusPGRIS
		273	AusTRCF319174		1.19 ± 0.01	Paraguay	AusPGRIS
		331	CIAT 17058			Argentina	CIAT
		332	CIAT 17059			Brazil	CIAT
		333	CIAT 17061			Argentina	CIAT
		335	CIAT 17701			Argentina	CIAT
		349	KG 0008349		1.27 ± 0.01	Argentina	Kew Gardens
		351	AusTCFC 78350			Argentina	AusPGRIS
		352	AusTCFC 104039			Argentina	AusPGRIS
	A. evenia ssp. evenia	21	PI 225551		0.85 ± 0.01	Zambia	USDA
		29	LSTM 29			Senegal	LSTM
		45	LSTM 45		0.87 ± 0.01	Senegal	LSTM
		57	IRRI 013015			Zimbabwe	IRRI
		75	CIAT 22700		0.86 ± 0.01	Senegal	CIAT
		76	CIAT 22838	2n=20	0.83 ± 0.00	Malawi	CIAT
		77	CIAT 08254			Brazil	CIAT
		78	CIAT 08426		0.86 ± 0.01	Brazil	CIAT
		79	CIAT 08251		0.87 ± 0.01	Brazil	CIAT
		80	CIAT 08232		0.82 ± 0.01	Brazil	CIAT
		81	CIAT 08261		0.83 ± 0.01	Brazil	CIAT
		82	CIAT 09539			Brazil	CIAT
		83	CIAT 08245			Brazil	CIAT
		84	CIAT 08944			Brazil	CIAT
		85	CIAT 08258			Brazil	CIAT
		86	CIAT 08242 bis			Brazil	CIAT
		87	CIAT 08938			Brazil	CIAT
		89	CIAT 22820			Brazil	CIAT
		90	ATF 3087		0.83 ± 0.01	Argentina	AusPGRIS
		101	CPI 090919		0.85 ± 0.02	Mexico	AusPGRIS
		107	CIAT 22836			Zambia	CIAT
		108	CIAT 22901		0.93 ± 0.01	Colombia*	CIAT
		122	IRRI 013066			Tanzania	IRRI
		127	ILRI 013262			Kenya	ILRI
		132	PI 364379			South Africa	USDA
		141	ILRI 15765			Mali	ILRI
		142	ILRI 16877			Niger	ILRI
		143	ILRI 17651			Nigeria	ILRI
		144	ILRI 16625			Namibia	ILRI
		153	CPI 121655			Bostwana	AusPGRIS
		172	IRRI 013058			Madagascar	IRRI
		174	KG 0234535			Burkina faso	Kew garden
		182	CPI 122549			Chad	AusPGRIS
		191	ILRI 16845			Niger	ILRI
		193	ILRI 16935			Mali	ILRI
		196	ILRI 16990			Mali	ILRI
		197	ILRI 17202			Mali	ILRI
		198	ILRI 17702			Nigeria	ILRI
		202	CIAT 22458		0.86 ± 0.00	Argentina	CIAT
		218	ILRI 15713			Chad	ILRI
		224	CIAT 19674			Burundi	CIAT
		312	LSTM			Madagascar	LSTM
		350	KG 0102812			Brazil	Kew Gardens
	A. evenia ssp. serrulata	14	PI 572567	2n=20	0.95 ± 0.01	USA*	USDA
		65	CIAT 07560			Brazil	CIAT
		66	CIAT 07562			Brazil	CIAT
		67	CIAT 07571			Brazil	CIAT
		68	CIAT 08223		0.97 ± 0.00	Brazil	CIAT
		69	CIAT 08228			Brazil	CIAT
		70	CIAT 08936			Brazil	CIAT
		71	CIAT 08242		0.95 ± 0.01	Brazil	CIAT
		72	CIAT 08244			Brazil	CIAT
		74	CIAT 18989			Venezuela	CIAT
		88	CPI 043192			Brazil	AusPGRIS
		163	IRRI 013010 bis			Brazil	IRRI
		258	CIAT 18783			Colombia	CIAT
		323	CIAT 904			Brazil	CIAT
		326	CIAT 7837			Brazil	CIAT
	A. filosa	64	CIAT 22466	2n=20	0.82 ± 0.01	Mexico	CIAT
		117	CPI 090793			Mexico	AusPGRIS
	A. indica 4x	20	PI 196206	2n=40	1.71 ± 0.04	India	USDA
		92	CIAT 17341		1.71 ± 0.07	Thailand	CIAT
		94	CPI 104676		1.61 ± 0.02	India	AusPGRIS
		95	CPI 104798		1.61 ± 0.01	India	AusPGRIS
		99	IRFL 01984			Brazil	AusPGRIS
		103	CPI 026709			Japan	AusPGRIS
		104	CIAT 22578			India	CIAT
		111	CIAT 22987			Australia	CIAT
		121	IRRI 013016			China	IRRI
		133	PI 458756			China	USDA
		152	CPI 112571			Australia	AusPGRIS
		155	LSTM 155			Japan	Kiwanu Minamisawa
		156	LSTM 156		1.69 ± 0.00	Japan	Kiwanu Minamisawa
		157	LSTM 157			Japan	Kiwanu Minamisawa
		170	IRRI 013019			India	IRRI
		173	IRRI 013071		1.64 ± 0.01	Philippines	IRRI
		184	ATF 0345			China	AusPGRIS
		189	CIAT 22985			Australia	CIAT
		201	CIAT 21162			Thailand	CIAT
		205	CIAT 22989			Australia	CIAT
		207	CIAT 22996			Australia	CIAT
		210	LSTM 210			Indonesia	Jean Weber
		211	LSTM 211			Thailand	Neung
		220	LSTM 220			Singapour	Teo Siyang
		226	LSTM 226			Taiwan	Ming-Jou Wu
		239	TROY24467		1.67 ± 0.01	USA	Troy Univ.
		276	LSTM 276			Thailand	LSTM
		277	SGM1255		1.59 ± 0.01	Australia	S. McKenna
		278	SGM1277			Australia	S. McKenna
		279	SGM1345			Australia	S. McKenna
		280	SGM1363			Australia	S. McKenna
		283	LSTM 283			Vietnam	LSTM
		284	LSTM 284			Australia	NT Herbarium
		295	LSTM 295			USA	North Carolina Herbarium
		296	LSTM 296			USA	North Carolina Herbarium
		297	LSTM 297			USA	Georgia Southern U.
		298	W.D. Longbottom 16266			USA	U. South Florida
		299	C. Slaughter 17033			USA	U. South Florida
		303	LSTM 303			Cambodia	LSTM
		357	LSTM 357			New Caledonia	LSTM
		H	SGM 111			Papua New Guinea	Queensland Herbarium
	A. indica 6x (Africa)	19	LSTM 19	2n=60	2.63 ± 0.02	Senegal	LSTM
		29b	LSTM 29b		2.61 ± 0.01	Senegal	LSTM
		44	LSTM 44		2.61 ± 0.01	Senegal	LSTM
		46	LSTM 46		2.59 ± 0.01	Senegal	LSTM
		93	CIAT 21574			Cameroun	CIAT
		97	CPI 122547		2.70 ± 0.01	Chad	AusPGRIS
		106	CIAT 22824		2.61 ± 0.01	Senegal	CIAT
		140	ILRI 15697			Mauritania	ILRI
		190	ILRI 15705			Mauritania	ILRI
		192	ILRI 16912			Mali	ILRI
		200	CIAT 20572			Burkina Faso	CIAT
		203	CIAT 22561			Mauritania	CIAT
		208	ILRI 15715			Chad	ILRI
		217	ILRI 15711			Chad	ILRI
		237	AusTRCF 122280			Mali	AusPGRIS
		249	LSTM 249		2.69 ± 0.04	Burkina faso	LSTM
	A. indica 6x (Australia)	22	PI 257662	2n=60	2.55 ± 0.02	Australia	USDA
		100	CQ 0993		2.57 ± 0.03	Australia	AusPGRIS
		149	IRFL 02311			Australia	AusPGRIS
		154	CQ 3436			Australia	AusPGRIS
		158	PI 257663			Australia	USDA
		175	KG 0086789			Australia	Kew garden
		180	CQ 2860			Australia	AusPGRIS
		187	CIAT 22995			Australia	CIAT
		204	CIAT 22982			Australia	CIAT
		206	CIAT 22983			Australia	CIAT
		240	BGQLD0578			Australia	Bri Bot Gardens
		241	D0220310			Australia	NT Herbarium
		242	D0188857			Australia	NT Herbarium
		243	A0106211		2.54 ± 0.01	Australia	NT Herbarium
		244	D0224477			Australia	NT Herbarium
		245	D0217386			Australia	NT Herbarium
		285	PERTH 05370531			Australia	Perth Herbarium
		286	PERTH 08525714			Australia	Perth Herbarium
		287	AQ 681019			Australia	BRI Herbarium
		288	AQ 734723			Australia	BRI Herbarium
		289	AQ 665274			Australia	BRI Herbarium
		290	AQ 861575		2.53 ± 0.02	Australia	BRI Herbarium
		291	AQ 735090			Australia	BRI Herbarium
		301	PERTH 08314292			Australia	Perth Herbarium
	A. magna	H	K. Flebrig 4340			Paraguay	RBG Edinburgh
	A. pluriarticulata	109	CIAT 22951	2=20	0.90 ± 0.03	Peru	CIAT
	A. pratensis	55	IRRI 013006	2n=40	3.23 ± 0.02	Brazil	IRRI
		135	CIAT 07707			Brazil	CIAT
		136	CIAT 08190		3.09 ± 0.01	Colombia	CIAT
		248	LSTM 248			French Guyana	Herbier IRD
		251	CIAT 8107			Colombia	CIAT
		260	CIAT 20468			Brazil	CIAT
		261	CIAT 21763			Colombie	CIAT
		293	LTSM 293		3.16 ± 0.01	USA	U. South Florida
		337	CIAT 18226			Venezuela	CIAT
	A. rostrata	H	600445344			Brazil	CJB
	A. rudis	23	LSTM 23			Mexico	LSTM
		30	LSTM 303			Brazil	LSTM
		38	LSTM 38			Mexico	LSTM
		56	Matt Lavin #82	2n=20	1.03 ± 0.01	USA	Matt Lavin
		102	IRFL 03676			Colombia	AusPGRIS
		145	LSTM 145			Uruguay	M. Zabaleta
		324	CIAT 7185		0.97 ± 0.00	Colombia	CIAT
	A. scabra	11	LSTM 11			Mexique	LSTM
		26	LSTM 26	2n=20	1.03 ± 0.03	Mexique	LSTM
		58	PI 296044			Mexique	USDA
		110	CIAT 22952			Brazil	CIAT
		147	CIAT 08255			Brazil	AusPGRIS
		221	CIAT 8058		0.97 ± 0.00	Peru	CIAT
		344	CIAT 21376			Honduras	CIAT
		345	CIAT 21558			Honduras	CIAT
	A. selloi	186	CPI 104040	2n=20	1.19 ± 0.01	Argentina	AusPGRIS
		334	CIAT 17065			Argentina	CIAT
		347	KG 0019901		1.16 ± 0.01	Peru	Kew Gardens
	A. sensitiva	28	LSTM 28	2n=20	1.38 ± 0.01	Senegal	LSTM
		32	LSTM 32			French Guyana	LSTM
		33	LSTM 33			French Guyana	LSTM
		34	LSTM 34			Guadeloupe	LSTM
		35	LSTM 35			Guadeloupe	LSTM
		250	CIAT 7010		1.53 ± 0.01	Panama	CIAT
		252	CIAT 8843			Colombia	CIAT
		253	CIAT 8925			Brazil	CIAT
		255	CIAT 9055			Brazil	CIAT
		256	CIAT 18231			Venezuela	CIAT
		262	CIAT 21805			Colombia	CIAT
		268	AusTRCF 40015			Brazil	AusPGRIS
		271	AusTRCF 93625			Costa Rica	AusPGRIS
		274	AusTRCF321642			Paraguay	AusPGRIS
		275	AusTRCF321641		1.46 ± 0.04	Paraguay	AusPGRIS
		292	LSTM 292			Madagascar	LSTM
		314	LSTM 314			Madagascar	LSTM
		325	CIAT 7696		1.49 ± 0.02	Costa Rica	CIAT
		327	CIAT 8226			Brazil	CIAT
		329	CIAT 8843			Colombia	CIAT
		336	CIAT 17769			Colombia	CIAT
		341	CIAT 20467			Venezuela	CIAT
		343	CIAT 20911			Colombia	CIAT
		348	KG 0098201			Brazil	Kew Gardens
		354	AusTCFC 93606			Brazil	AusPGRIS
		355	AusTCFC 92777			Colombia	AusPGRIS
		361	LSTM 361		1.40 ± 0.01	Ivory Coast	Joseph Ipou
	A. sp (328)	328	CIAT 8499	2n=20	1.50 ± 0.01	Brazil	CIAT
	A. sp (353)	353	AusTCFC 84952	2n=40	1.91 ± 0.03	Mexico	AusPGRIS
	A. tamba- coundensis	60	LSTM 60	2n=20	0.77 ± 0.02	Senegal	LSTM
	A. virginica	63	Matt Lavin #42	2n=40	2.05 ± 0.03	USA	Matt Lavin
	H: herbarium material
	* Location of the germplasm bank
