# Supplementary material for: Naturally occurring variations in the nod-independent model legume Aeschynomene evenia and relatives: a resource for nodulation genetics
Source: BMC Plant Biol. 2018 Apr 3;18:54. doi: 10.1186/s12870-018-1260-2 (PMC5883870; doi:10.1186/s12870-018-1260-2)
Supplement: Supplementary file 2 — Table S2. Nuclear genes used for the phylogenetic analyses. (XLSX 11 kb) [file 12870_2018_1260_MOESM2_ESM.xlsx]

## Sheet: Feuil1
	Table S2 Genes used for the phylogenetic analyses
	Gene	Forward primer		Reverse Primer		PCR product size
	SUI1	AAATCCAGTTCCCCACACC		CAGAAACCATGAATCTTGATCTG		325 pb
	eiF1a	ATGCCGAAGAACAAGGGAAA		ATCAATATCCTCATCCTCGAACTC		429 pb
	CYP1	GCGAACCCTAGAGTTTACTTCG		GCAATCTGCGATCACAACC		501 pb
	Gene homolog to Glyma.07G136800 and Glyma.18G187300	CACCAAAAATGGAGGGTCTT		TGAAAGAACAAACTTGATAGACTTGA		346 pb
	Sucrose Synthase	GAAGGACCGTAGCAAACCAA		CCCAGTGAGAAGGATCAACC		515 pb
	ITS	GTCCACTGAACCCTTATCATTTAGAGG		GCCGTTACTAAGGGAATCCTTGTTAG		704 pb
