# Supplementary material for: Naturally occurring variations in the nod-independent model legume Aeschynomene evenia and relatives: a resource for nodulation genetics
Source: BMC Plant Biol. 2018 Apr 3;18:54. doi: 10.1186/s12870-018-1260-2 (PMC5883870; doi:10.1186/s12870-018-1260-2)
Supplement: Supplementary file 3 — Table S3. GenBank numbers for the sequences used in the phylogenetic analyses. (XLSX 12 kb) [file 12870_2018_1260_MOESM3_ESM.xlsx]

## Sheet: Feuil1
	Table S3 GenBank numbers for the sequences used in the phylogenetic analyses
	Species	Accession	ITS	CYP1	eiF1a	Gene homolog to Glyma.07G136800 and Glyma.18G18730	SuSy	SUI1
	A. ciliata	IRRI013078	FM242624	KC294548	KC294551	KC294554	KC294560	KC294563
	A. deamii	LSTM24	KC540625	KC899136	KC899151	KC899167	KC899182	KC899198
	A. denticulata	IRRI13003	FM242626	KC163220	KC163233	KC163246	KC163272	KC163285
	A. evenia ssp. evenia	CIAT22838	KC163299	KC163219	KC163232	KC163245	KC163271	KC163284
	A. evenia ssp. serrulata	IRFL6945	KC163288	KC163223	KC163223	KC163236	KC163262	KC163275
	A. filosa	CIAT22466	KC540623	KC899134	KC899149	KC899165	KC899180	KC899196
	A. indica 4x	PI196206	FM242601	KC899125 KC899126	KC899140 KC899141	KC899156 KC899157	KC899171 KC899172	KC899187 KC899188
	A. indica 6x (Africa)	LSTM19	KC899205 KC899206	KC899127 KC899128 KC899129	KC899142 KC899143 KC899144	KC899158 KC899159 KC899160	KC899173 KC899174 KC899175	KC899189 KC899190 KC899191
	A. indica 6x (Australia)	PI257662	MG257910*	MG273139* MG273140* MG273141*	MG273148* MG273149* MG273150*	MG273157* MG273158* MG273159*	MG273164* MG273165* MG273166*	MG273173* MG273174* MG273175*
	A. magna	K. Flebrig 4340	MF281639*	MG273142*	MG273151*	NA	MG273167*	MG273176*
	A. pluriarticulata	CIAT22951	MF281640*	MG273143*	MG273152*	MG273160*	MG273168*	MG273177*
	A. pratensis	IRRI13006	FM242630	KC899137	KC899152 KC899153	KC899168	KC899183 KC899184	KC899199 KC899200
	A. rostrata	600445344	MF281638*	MG273144*	MG273153*	NA	MG273169*	MG273178*
	A. rudis	LSTM56	FM242631	KC899131	KC899146	KC899162	KC899177	KC899193
	A. scabra	PI296044	FM242604	KC899130	KC899145	KC899161	KC899176	KC899192
	A. selloi	CPI104040	KC899207	KC899133	KC899148	KC899164	KC899179	KC899195
	A. sensitiva	LSTM28	FM242607	KC899132	KC899147	KC899163	KC899178	KC899194
	A. sp 328	CIAT8499	MG257911*	MG273145*	MG273154*	MG273161*	MG273170*	MG273179*
	A. sp 353	AusTCFC84952	MG257912*	MG273146* MG273147*	MG273155* MG273156*	MG273162* MG273163*	MG273171* MG273172*	MG273180* MG273181*
	A. tambacoundensis	LSTM60	FM242634	KC899135	KC899150	KC899166	KC899181	KC899197
	A. virginica	LSTM63	KC560766	KC899138 KC899139	KC899154 KC899155	KC899169 KC899170	KC899185 KC899186	KC899201 KC899202
	*: Sequences obtained in this study
	NA: not amplified
