# Supplementary material for: Naturally occurring variations in the nod-independent model legume Aeschynomene evenia and relatives: a resource for nodulation genetics
Source: BMC Plant Biol. 2018 Apr 3;18:54. doi: 10.1186/s12870-018-1260-2 (PMC5883870; doi:10.1186/s12870-018-1260-2)
Supplement: Supplementary file 7 — Table S4. Origin, location and primer sequences for the SSR markers used for genotyping. (XLSX 13 kb) [file 12870_2018_1260_MOESM7_ESM.xlsx]

## Sheet: Feuil1
	Table S4 Origin, location and primer sequences for the SSR markers used for genotyping
	Marker	Contig	Location*	Forward primer (5'-3')	Reverse primer (5'-3')
	AeSSR104	Ae-Eve00395	ND	AAGACGAAAATGGTTGATTG	AACAGAATGTGCTGTTAGTTCA
	AeSSR110	Ae-Eve00631	ND	TGCTTTCTCTCTCTAGAACCC	AGAATCAGTTGCAGAAGGTG
	AeSSR126	Ae-Eve01339	AeLG4	ACTAGTGACAGATGCCGTTT	TCAGACTCTGTTTTGTGCAG
	AeSSR128	Ae-Eve01355	ND	GTTGGGAACGGAATAGAAA	TTCTCTCTCACACACATCCA
	AeSSR130	Ae-Eve01269	ND	AGCACAGCACAAACCCTAT	CTCAGCGATCTGAGTGAGTT
	AeSSR136	AeEve01616	AeLG6	CTGCACTCAAACAAAATCAA	CTCACTGTTTGTGATGCATAGT
	AeSSR140	Ae-Eve01948	AeLG1	CCCTTACATACTCACCTCCC	CAGCAAATTAGCAGAGGAAC
	AeSSR155	Ae-Eve02499	AeLG4	TTGTCTTGTCAACTTCATTCTC	GCAATAATGTAGCTGGCTG
	AeSSR161	Ae-Eve02519	AeLG5	CTTCCTCATCAGCACAAAAT	AGAGAAAGAATGAAGCACCA
	AeSSR189	Ae-Eve03577	AeLG6	TATCCCACACATTTTCCTTC	TCTTGGTGGAAGGAGTTTAG
	AeSSR199	Ae-Eve05251	AeLG3	CATATGCAAAAGCCAGAACT	CTCAGAAGCTGTGTGGGTAT
	AeSSR204	Ae-Eve05640	AeLG1	AGCAAAACTGAGAAATCAGC	TCCTGGTACTACTCTCGCAC
	AeSSR215	Ae-Eve05418	ND	AGAAAGGTTATTGTTGCTGC	GTCCTCATCCTCTTCCTCAT
	AeSSR226	Ae-Eve06172	AeLG10	TGTTCTCTGCAGAAGATGTG	ATTCGTCATCTGCTACCTCA
	AeSSR243	AeEve08326	AeLG4	GCAACTCCACCTAGTGTCTC	GTACTACCAGATGCACACCC
	AeSSR246	AeEve08326	ND	AAGAAACCTTAACAAGCCCT	TGTTACATGCACAACCTCAC
	AeSSR247	Ae-Eve07933	AeLG1	AATGATACGATGATGATGGAG	GAACTCGTAATCGAGGTCAA
	AeSSR257	Ae-Eve07759	AeLG7	CGTCTTCGTCATCGTTGT	GAAGAATCTCCATTTCCTCC
	AeSSR258	Ae-Eve07759	AeLG3	AAGGACTTGTTGATCCTGG	ACCAAATGGTGAAAATGAAG
	AeSSR284	Ae-Eve06367	AeLG8	ATGATGAGGTGGTTTGAGAG	GAAAGGACCTGTTTCATTTG
	AeSSR290	Ae-Eve09330	AeLG7	ATCCAGGTATTCTTGCACTG	GGTAGCACTAGCGTGTTTCT
	AeSSR293	AeEve10821	AeLG9	GGGTTGGGTTTAACAAGAAT	GTGACAAAGGTGAGAAGTCC
	AeSSR304	Ae-Eve09667	AeLG9	TCTTCTGCCATTTCAATTCT	CTCTTGTCTTCTCCTTCCAA
	AeSSR312	Ae-Eve11276	AeLG8	AAGTTACGGAAGTGAAGACG	CCCTAACCCCACTAACCTAA
	AeSSR325	Ae-Eve10892	AeLG4	CGAACAATACAGCTTCCATT	GTAACCATGAATTGGATTGG
	AeSSR338	Ae-Eve12792	ND	GACTAGCTCAACCACAAAGG	TGGATATTTGTTGGGCTTAT
	AeSSR347	Ae-Eve10049	AeLG6	CTTCCTTCCTTTCTTCCATC	CATCATCGAACTTCTCCTTC
	AeSSR351	Ae-Eve12677	AeLG5	CTAGGAGCAATAAGCTGCAT	TTCATCTTGGCCTTAGTCTC
	AeSSR364	Ae-Eve13034	ND	TCCCATCCACAGTTTTAGTT	TGAGTTTGGCATCTTCTTCT
	AeSSR375	Ae-Eve12742	AeLG9	TGAAGAAGGTTGCATAAGGT	ACAACAACTTCCACCATACC
	AeSSR397	Ae-Eve15347	AeLG9	CATTTGAGTAGAGGCGAGAG	GGTTTGGTTTGTTCTGTGTT
	AeSSR402	Ae-Eve13800	AeLG10	AAGCTTAGACCCTTGTTTCC	CATTGTTTTTCTGTTGGTGA
	AeSSR408	Ae-Eve12395	AeLG9	GAAACCACACTCCTTGACAT	GAAGGTTTCTGAAGTGATGC
	AeSSR421	Ae-Eve13828	ND	TCGGATCGAAAATCTAAGAA	GGTGAGTATTGTTTCCTTGC
	AeSSR422	Ae-Eve16939	AeLG5	CTTCCTTTTCAGTCGTCATC	CTCCCATTTTCTCCTCTCTT
	AeSSR426	Ae-Eve15676	AeLG10	GCTAAGCTAAGGAAGGAACA	GTCTAAGAGGAGCTTGACCA
	AeSSR427	Ae-Eve15645	AeLG7	CATTTCTGGGGATAGGAGTT	GTGTCTGATCTTTCAAGTTGC
	AeSSR429	Ae-Eve17405	AeLG8	TTCGACGATGAGAACTGATT	GAGATAACACTCCCCATCAA
	AeSSR439	Ae-Eve17711	ND	TTGTTGTCTGTGTTCGTGTT	TTCCAAAGAAAACCTCAGAA
	AeSSR441	Ae-Eve17958	AeLG7	TCCATCTTAACCAAATGGAC	TCATTGCACCTCCAGATATT
	AeSSR451	Ae-Eve07628	AeLG4	TCACAAAAACTGCATAAAGC	GAGAAAGGGAACAAGGAAGT
	AeSSR455	Ae-Eve17603	ND	GTTGTGATCTGAACCCATCT	ATTAATGGCACTACCGTCAC
	AeSSR458	Ae-Eve19455	AeLG1	GAAGGGTGAAGGGGTTAAT	GATAAGAACCCCAACTTCAA
	AeSSR459	Ae-Eve19642	AeLG1	ATGAATCAGCGTCAGAAGAT	CAGACTGCAATCTCTTCACA
	AeSSR462	AeEve23057	AeLG3	GCTTAGAAGAAACGGTGAAA	ATAGGGAAGTGAACATGTCG
	AeSSR464	Ae-Eve19794	AeLG3	ATCGTGGCTGTGGTACACT	CTTCAAAGGGTGAGCATAAC
	AeSSR475	Ae-Eve18764	AeLG8	CCTTTGTAGCAACCCTTATG	GAGGAAGACCTCGAAAGATT
	AeSSR478	Ae-Eve20655	AeLG9	GAAAGTGTCGGGTGAGAATA	AGAATCAGAACGAACAAAGC
	AeSSR488	Ae-Eve20046	AeLG9	GCTGCTTTGAGTTCATTACC	GCGGAGAAATTTGTAGAGAA
	AeSSR490	Ae-Eve21624	AeLG6	ATGGGTGTCCATATAACAGG	CTGATCGGCATCTTCTTCT
	AeSSR496	Ae-Eve08291	ND	TGGCCTCACCTTTATATGTT	TTGGTTGTTAGGAAAATTGG
	AeSSR499	Ae-Eve19967	AeLG5	GGATTATGTGGAAGGGTGTA	GAGGATAGCAACAAGATCCA
	AeSSR501	Ae-Eve22452	AeLG5	GTAGTAGCGGTACGCAATTC	TTTCTCTCCTACTCCAATGC
	AeSSR527	Ae-Eve17611	AeLG8	AGCCAGAAATGAACAATTACA	TGTTTTAGCACGTTGTTCAG
	AeSSR537	Ae-Eve23527	ND	ATGGGCTACATGACTAAGGA	GAGATAACACTCCCCATCAA
	AeSSR545	Ae-Eve25173	AeLG9	AGCAAAGGTAATGAGAAGCA	TCATGGCAGATAATCAGAGA
	AeSSR560	Ae-Eve07070	AeLG8	CAGAGCGAAGAGAGAAAGAG	TTCAATCCATTCTACCGTGT
	AeSSR571	Ae-Eve00666	AeLG5	TGGATTGACCATATGAGAGG	GCGAGACTGAGAGAGAAGAA
	AeSSR581	Ae-Eve11996	AeLG9	ATTTGGCGTGCAATAGTAAT	AAGATTACCTGCCCTTTTG
	AeSSR586	Ae-Eve24672	AeLG6	TGAGACTTGTGTTCTTGTGC	CATGCCATTATTATTGATTCC
	AeSSR589	Ae-Eve02283	ND	CTCACCCCTTTAATTTGTTG	TGCCGGTAGTAGTAGTGGAG
	AeSSR592	Ae-Eve22689	AeLG4	ATCAAAAGCAGATCAGAGGA	TAATGAGGCCTGTTCATTCT
	AeSSR595	Ae-Eve23430	ND	TCACATAACACCTCCCATTC	TGGTTTTGGTGATGGTGT
	AeSSR600	Ae-Eve00105	AeLG3	CTCAGTTTCAGCCATTCTTC	CTCTGTAGTCCCAATTCACC
	* Previoulsy mapped in Chaintreuil et al. (2016) or used for the first time in this study if indicated ND for "not determined"
