# Supplementary material for: Naturally occurring variations in the nod-independent model legume Aeschynomene evenia and relatives: a resource for nodulation genetics
Source: BMC Plant Biol. 2018 Apr 3;18:54. doi: 10.1186/s12870-018-1260-2 (PMC5883870; doi:10.1186/s12870-018-1260-2)
Supplement: Supplementary file 8 — Table S5. Repeat motif and allelic amplification profiles of the SSR selected for genotyping. (XLSX 13 kb) [file 12870_2018_1260_MOESM8_ESM.xlsx]

## Sheet: Liste
	Table S5 Repeat motif and allelic amplification profiles of the SSR selected for genotyping
	Marker	Motif	Type	Marker Size (bp)
				A. evenia 2x			A. indica 4x (PI196206)			A. indica 6x (LSTM19)
				CIAT22838	CIAT8232		Allele A	Allele B		Allele A	Allele B	Allele C
	AeSSR104	DI	AG	124	124		118	142		118	136	142
	AeSSR110	DI	CT	107	113		95	101		103	109	118
	AeSSR126	TRI	TCT	129	141		117	129		117	123	138
	AeSSR128	DI	GA	123	132		125	137		119	128	131
	AeSSR130	TRI	CAT	102	108		102	108		99	102	108
	AeSSR136	TRI	AAT	112	120		101	106		99	100	115
	AeSSR140	DI	CT	130	136		118	144		118	136	142
	AeSSR155	DI	TC	134	140		130	134		125	130	138
	AeSSR161	DI	CT	114	118		111	114		106	111	114
	AeSSR189	DI	TC	120	126		113	120		111	115	120
	AeSSR199	TRI	CAT	112	127		112	118		109	112	115
	AeSSR204	TRI	TCC	132	138		132	135		131	132	135
	AeSSR215	TRI	TGT	123	135		123	129		120	123	129
	AeSSR226	TRI	TGC	125	131		120	142		125	131	138
	AeSSR243	DI	TG	133	143		125	139		125	129	133
	AeSSR246	TRI	GTT	115	121		118	121		112	118	121
	AeSSR247	TRI	GAA	105	111		108	120		102	117	131
	AeSSR257	TRI	TCT	130	136		130	133		121	127	130
	AeSSR258	TRI	TCT	112	127		112	118		109	112	115
	AeSSR284	TRI	CAG	177	183		169	177		169	172	177
	AeSSR290	TRI	TTC	199	211		190	218		199	205	208
	AeSSR293	TRI	CTT	184	196		190	193		175	187	190
	AeSSR304	TRI	GAA	176	191		180	194		176	185	188
	AeSSR312	DI	TC	173	179		173	179		173	179	188
	AeSSR325	TETRA	TGTT	240	252		204	252		204	252	264
	AeSSR338	DI	AT	229	238		226	232		221	224	232
	AeSSR347	TRI	TTA	247	254		244	247		244	247	251
	AeSSR351	TRI	CAT	259	265		240	259		240	256	259
	AeSSR364	DI	CA	244	252		245	250		245	250	257
	AeSSR375	TRI	GCT	266	281		263	281		272	278	281
	AeSSR397	TRI	TGG	191	201		195	198		182	198	201
	AeSSR402	TRI	CTT	153	165		153	156		147	153	156
	AeSSR408	TRI	TTC	176	182		179	182		179	182	185
	AeSSR421	TRI	AAC	177	177		174	180		180	183	186
	AeSSR422	DI	GA	199	204		214	226		198	212	244
	AeSSR426	TRI	CTG	165	183		162	165		144	165	167
	AeSSR427	TRI	TGG	171	177		152	177		152	171	174
	AeSSR429	TRI	TAT	199	205		196	199		188	196	202
	AeSSR439	DI	TC	185	191		185	209		185	189	209
	AeSSR441	TRI	ATT	184	190		184	208		184	188	208
	AeSSR451	DI	TC	161	169		142	186		142	163	174
	AeSSR455	TRI	TCT	160	184		166	184		157	160	166
	AeSSR458	TRI	AGA	173	196		173	195		173	185	201
	AeSSR459	PENTA	ATCGA	172	182		167	172		167	172	177
	AeSSR462	TRI	GAA	160	183		166	180		157	160	166
	AeSSR464	TRI	ATG	170	179		170	191		170	173	182
	AeSSR475	TRI	TCT	189	195		189	201		189	201	219
	AeSSR478	TRI	GAA	186	193		186	191		163	186	191
	AeSSR488	TRI	TTC	186	192		170	182		170	172	192
	AeSSR490	TRI	TCT	168	174		162	178		162	168	184
	AeSSR496	TRI	CAT	194	195		171	174		171	174	192
	AeSSR499	PENTA	GAGAA	179	252		218	222		204	212	222
	AeSSR501	DI	TC	251	257		251	257		247	251	257
	AeSSR527	TETRA	ATAG	261	267		257	263		234	258	259
	AeSSR537	TRI	TAT	260	266		256	260		248	256	262
	AeSSR545	TRI	GGT	244	253		240	253		240	250	253
	AeSSR560	TRI	AAG	237	246		243	252		233	237	246
	AeSSR571	TRI	TTC	232	239		230	238		218	224	228
	AeSSR581	PENTA	GATGA	255	260		255	319		255	264	319
	AeSSR586	TETRA	AGCT	249	253		245	249		245	247	249
	AeSSR589	DI	AT	252	256		250	254		248	250	254
	AeSSR592	PENTA	GTGTA	249	253		245	249		245	248	249
	AeSSR595	DI	CT	255	255		251	259		241	251	259
	AeSSR600	DI	CT	260	264		259	262		257	259	262
