# Supplementary material for: Naturally occurring variations in the nod-independent model legume Aeschynomene evenia and relatives: a resource for nodulation genetics
Source: BMC Plant Biol. 2018 Apr 3;18:54. doi: 10.1186/s12870-018-1260-2 (PMC5883870; doi:10.1186/s12870-018-1260-2)
Supplement: Supplementary file 10 — Table S6. Allelic diversity of the SSR markers (XLSX 22 kb) [file 12870_2018_1260_MOESM10_ESM.xlsx]

## Sheet: Feuille1
	Table S6 Allelic diversity of the SSR markers
	Marker	A. ciliata (n=5)		A. denticulata (n=24)		A. evenia ssp. evenia (n=44)		A. evenia ssp. serrulata (n=15)		A. indica 4x (n=41)		A. indica 6x Africa (n=16)		A. indica 6x Australia (n=24)		A. rudis (n=7)		A. scabra (n=8)		A. sp (353) (n=1)		A. virginica (n=1)		A. evenia group (n=186)			A. pratensis (n=9)		A. selloi (n=3)		A. sensitiva (n=27)		A. sp (328) (n=1)		A.sensitiva group (n=4na)
		Na	size range (bp)	Na	size range bp)	Na	size range (bp)	Na	size range	Na	size range (bp)	Na	size range (bp)	Na	size range (bp)	Na	size range (bp)	Na	size range (bp)	Na	size range (bp)	Na	size range (bp)	Na	size range (bp)	Ho	Na	size range (bp)	Na	size range (bp)	Na	size range (bp)	Na	size range (bp)	Na	size range (bp)	Ho
	AeSSR104	na	na	na	na	na	na	na	na	na	na	na	na	na	na	na	na	na	na	na	na	na	na	na	na	-	1	132	1	129	1	132	1	134	3	129-134	0
	AeSSR110	1	102	5	102-110	10	94-120	4	106-130	11	86-122	7	102-116	12	102-124	4	100-110	3	106-110	2	104-108	2	104-116	18	86-130	0.0227273	2	97-100	1	97	2	97-100	1	100	2	97-100	0.2
	AeSSR126	1	123	5	120-138	8	117-141	4	120-132	3	117-129	5	117-138	8	117-141	2	117-120	2	107-117	1	117	2	117-120	1na	107-141	0.0454545	6	117-150	1	126	7	135-150	1	124	10	117-150	0.025
	AeSSR128	1	120	5	124-132	8	122-136	2	120-124	5	122-136	8	102-134	10	104-139	2	120-124	1	124	2	124-126	2	124-126	14	102-139	0.0681818	2	120-123	1	123	2	119-120	1	123	3	119-123	0
	AeSSR130	1	103	1	103	6	100-118	1	103	2	103-109	4	100-115	5	100-124	1	103	1	103	1	103	1	103	7	100-124	0	na	na	na	na	na	na	na	na	na	na	0
	AeSSR136	1	100	3	104-111	8	104-134	1	103	6	99-114	7	98-131	11	98-138	1	101	1	101	1	101	1	101	17	98-138	0.0454545	1	98	1	95	2	97-98	1	98	3	95-98	0
	AeSSR155	1	131	3	130-140	12	133-157	1	125	7	127-143	5	126-139	5	126-135	2	137-139	2	137-139	2	137-139	2	137-139	19	125-157	0	1	135	1	130	5	131-135	1	123	7	123-135	0.075
	AeSSR161	1	95	1	115	5	109-121	2	113-115	3	114-121	4	109-117	6	99-121	1	99	1	114	2	99-114	2	99-114	1na	95-121	0	na	na	na	na	na	na	na	na	na	na	-
	AeSSR189	1	114	3	112-116	7	111-128	2	101-110	5	108-117	6	106-123	6	108-122	2	108-110	2	108-110	1	108	1	108	15	101-128	0	na	na	na	na	na	na	na	na	na	na	-
	AeSSR199	1	118	4		6	102-127	3	112-124	4	109-121	4	109-124	8	106-127	1	109	3	106-121	1	118	2	109-118	9	102-127	0.0227273	na	na	na	na	na	na	na	na	na	na	-
	AeSSR204	1	135	3	132-135	4	130-138	1	133	2	133-135	4	132-138	3	132-135	1	133	1	133	1	133	1	133	5	130-138	0	1	133	1	133	2	133-135	1	135	2	133-135	0
	AeSSR215	1	126	1	132	5	126-138	2	135-138	3	126-138	3	123-132	4	123-138	1	132	2	123-132	2	123-132	1	132	6	123-138	0	1	123	1	126	3	123-135	1	123	4	123-135	0.05
	AeSSR226	1	143	1	143	2	125-130	1	137	3	119-143	3	119-137	4	119-149	1	143	1	143	1	143	1	143	6	119-149	0	2	125-130	1	125	1	130	na	na	2	125-130	0
	AeSSR243	1	126	2	127-129	7	124-140	2	127-129	5	122-145	5	120-132	8	122-147	2	122-124	1	122	2	122-124	2	122-124	15	120-147	0.0454545	1	126	3	124-127	1	126	na	na	4	124-127	0
	AeSSR246	1	105	2	105-118	4	112-124	1	109	4	112-124	4	112-124	5	112-124	1	118	1	121	2	118-121	2	118-121	7	105-124	0	2	105-109	1	112	1	105	na	na	3	105-112	0
	AeSSR247	na	na	na	na	na	na	na	na	na	na	na	na	na	na	na	na	na	na	na	na	na	na	na	na	-	1	120	1	120	1	120	1	120	1	120	0
	AeSSR257	1	124	5	124-136	4	130-155	7	142-185	5	124-139	5	121-136	9	118-148	2	130-133	1	130	1	130	1	130	18	118-185	0	4	127-151	1	118	4	121-133	1	127	6	118-151	0.025
	AeSSR258	1	132	2	138-141	2	126-135	2	132-138	2	123-126	2	126-135	3	126-135	1	132	2	126-132	2	126-132	1	132	6	123-141	0	1	138	1	135	4	129-141	na	na	4	129-141	0.075
	AeSSR284	1	168	2	162-171	4	171-180	2	166-171	3	166-174	3	166-174	3	166-174	1	168	2	166-168	1	168	1	168	8	162-180	0	2	168-171	1	168	2	168-171	1	171	2	168-171	0
	AeSSR290	na	na	na	na	na	na	na	na	na	na	na	na	na	na	na	na	na	na	na	na	na	na	na	na	-	3	204-209	1	204	2	204-206	1	214	4	204-214	0
	AeSSR293	2	196-199	2	178-185	1na	185-211	6	185-202	8	187-208	7	176-202	15	174-218	1	176	2	196-199	2	176-202	2	176-193	17	174-218	0	2	180-192	1	187	5	180-199	1	205	8	180-205	0.05
	AeSSR304	3	168-182	1	180	5	177-202	4	171-191	6	180-194	3	177-188	14	174-240	1	171	1	180	2	171-186	2	177-180	19	168-240	0	1	168	1	171	1	168	1	180	3	168-180	0
	AeSSR312	2	179-192	3	179-198	3	173-179	2	183-184	2	173-179	3	173-187	3	173-187	2	184-185	1	179	2	179-185	2	166-179	1na	166-198	0	2	178-191	1	184	2	191-195	1	178	4	178-195	0.025
	AeSSR325	na	na	na	na	na	na	na	na	na	na	na	na	na	na	na	na	na	na	na	na	na	na	na	na	-	3	254-266	2	246-252	3	260-273	1	246	7	246-273	0.025
	AeSSR338	1	215	4	227-239	5	227-239	2	221-225	4	221-233	3	219-230	4	225-233	2	225-230	2	225-230	2	225-230	2	225-239	9	215-239	0	1	218	1	215	1	218	1	224	3	215-224	0
	AeSSR347	1	245	1	245	4	248-266	1	248	2	245-248	3	245-251	3	245-251	4	245-254	1	245	2	245-248	1	245	6	245-266	0	na	na	na	na	na	na	na	na	na	na	-
	AeSSR351	1	237	2	267-273	3	256-265	1	258	3	240-262	3	240-258	5	234-265	na	na	1	240	1	240	1	240	9	234-273	0	2	262-267	1	262	3	267-273	1	262	4	262-273	0.025
	AeSSR364	na	na	na	na	na	na	na	na	na	na	na	na	na	na	na	na	na	na	na	na	na	na	na	na	-	2	243-255	1	243	3	243-249	1	243	4	243-255	0.025
	AeSSR375	2	275-287	2	287-293	5	265-281	3	287-296	5	262-287	5	271-290	6	269-287	2	290-293	1	281	2	281-284	2	281-293	12	262-296	0.0227273	na	na	na	na	na	na	na	na	na	na	-
	AeSSR397	1	192-192	1	188	5	192-211	1	198	4	195-208	3	188-201	5	188-201	1	192	1	198	2	192-198	2	192-198	8	188-211	0	na	na	na	na	na	na	na	na	na	na	0
	AeSSR402	na	na	na	na	na	na	na	na	na	na	na	na	na	na	na	na	na	na	na	na	na	na	na	na	-	1	156	1	153	2	156-160	1	156	3	153-160	0
	AeSSR408	na	na	na	na	na	na	na	na	na	na	na	na	na	na	na	na	na	na	na	na	na	na	na	na	-	2	187-190	1	185	3	175-187	1	187	4	175-190	0
	AeSSR421	na	na	na	na	na	na	na	na	na	na	na	na	na	na	na	na	na	na	na	na	na	na	na	na	-	3	165-171	1	177	2	168-171	1	168	4	165-177	0.025
	AeSSR422	1	270	na	na	5	199-218	4	234-248	13	200-227	12	190-243	21	197-265	5	261-315	6	206-223	2	240-281	2	218-283	42	190-315	0	1	270	2	249-257	3	270-275	1	221	6	221-275	0.025
	AeSSR426	2	159-171	na	na	6	162-183	1	159	6	153-180	5	161-177	6	161-180	2	165-168	1	162	1	162	2	162-165	11	153-183	0	1	159	1	156	1	159	1	168	3	156-168	0
	AeSSR427	1	168-168	na	na	3	168-174	2	174-181	3	150-174	4	150-174	8	147-178	na	na	2	150-152	1	150	1	150	9	147-181	0	2	198-212	1	198	2	196-198	1	192	4	192-212	0.025
	AeSSR429	2	189-191	1	196	5	193-205	2	189-194	4	196-208	6	188-214	9	176-211	1	191	1	196	1	196	1	196	15	176-214	0	2	183-185	1	179	2	183-184	1	183	4	179-185	0
	AeSSR451	1	142-142	1	142	10	153-174	1	142	14	142-186	12	142-177	13	142-182	1	142	1	147	2	142-147	2	142-147	26	142-186	0	3	156-158	1	152	1	157	1	156	4	152-158	0
	AeSSR455	1	159-159	8	163-197	7	159-187	3	163-172	7	169-187	4	159-172	6	159-178	2	163-166	3	172-181	2	163-181	1	178	11	159-197	0.0454545	3	153-169	1	159	1	153	1	153	4	153-169	0
	AeSSR458	1	187	na	na	5	172-195	6	175-199	4	172-206	3	172-201	5	172-206	3	166-201	3	188-218	1	201	1	201	15	166-218	0	na	na	na	na	na	na	na	na	na	na	-
	AeSSR459	1	167	2	172-182	3	172-182	1	177	3	167-177	3	167-177	2	167-177	3	167-182	1	167	1	167	1	167	4	167-182	0.0227273	na	na	na	na	na	na	na	na	na	na	0
	AeSSR462	1	157	9	160-192	7	157-183	3	160-169	9	166-201	4	157-169	9	157-207	2	160-163	3	169-178	2	160-178	1	175	15	157-207	0.0454545	3	152-166	1	157	1	152	1	152	4	152-166	0
	AeSSR464	na	na	na	na	na	na	na	na	na	na	na	na	na	na	na	na	na	na	na	na	na	na	na	na	-	4	154-178	1	169	4	157-178	1	169	5	154-178	0.05
	AeSSR475	1	198	1	189	3	186-195	3	186-192	2	186-198	5	186-226	8	184-211	2	192-195	1	198	2	192-198	1	198	12	184-226	0	2	208-215	1	221	1	215	1	208	3	208-221	0
	AeSSR478	1	180	2	184-186	4	184-191	1	164	2	184-188	3	161-188	4	161-188	2	167-169	1	188	2	167-188	2	167-188	11	161-191	0.0227273	na	na	na	na	na	na	na	na	na	na	-
	AeSSR488	1	193	2	171-189	8	180-202	1	174	4	171-186	6	171-204	3	171-183	4	177-189	1	171	2	171-189	2	171-189	12	171-204	0.0454545	na	na	na	na	na	na	na	na	na	na	-
	AeSSR490	1	167	3	164-168	4	170-176	3	171-178	9	164-185	7	164-188	7	164-188	1	164	1	164	1	164	1	164	14	164-188	0.0454545	2	174-177	2	171-177	4	171-180	1	168	5	168-180	0.025
	AeSSR496	na	na	na	na	na	na	na	na	na	na	na	na	na	na	na	na	na	na	na	na	na	na	na	na	-	2	163-167	1	167	2	163-167	1	163	2	163-167	0
	AeSSR501	na	na	na	na	na	na	na	na	na	na	na	na	na	na	na	na	na	na	na	na	na	na	na	na	-	2	245-247	1	253	6	241-253	1	244	7	241-253	0
	AeSSR527	na	na	na	na	na	na	na	na	na	na	na	na	na	na	na	na	na	na	na	na	na	na	na	na	-	1	252	1	256	2	252-255	1	252	3	252-256	0
	AeSSR537	na	na	na	na	na	na	na	na	na	na	na	na	na	na	na	na	na	na	na	na	na	na	na	na	-	2	243-246	1	240	1	243	1	243	3	240-246	0
	AeSSR545	na	na	na	na	na	na	na	na	na	na	na	na	na	na	na	na	na	na	na	na	na	na	na	na	-	2	238-262	1	266	3	238-244	1	266	5	238-266	0.05
	AeSSR571	na	na	na	na	na	na	na	na	na	na	na	na	na	na	na	na	na	na	na	na	na	na	na	na	-	6	232-275	2	232-245	4	220-237	1	306	11	220-306	0.025
	AeSSR589	na	na	na	na	na	na	na	na	na	na	na	na	na	na	na	na	na	na	na	na	na	na	na	na	-	1	258	1	257	9	253-266	1	266	1na	253-266	0.025
	AeSSR600	na	na	na	na	na	na	na	na	na	na	na	na	na	na	na	na	na	na	na	na	na	na	na	na	-	2	254-259	1	260	1	259	1	257	4	254-260	0
	Average	1.18421		2.73529		5.45946		2.34211		4.92105		4.81579		7		1.86111		1.63158		1.57895		1.5		12.7714		0.0131579	2.06818		1.13636		2.56818		1		4.2093		0.0180851
