# Supplementary material for: Naturally occurring variations in the nod-independent model legume Aeschynomene evenia and relatives: a resource for nodulation genetics
Source: BMC Plant Biol. 2018 Apr 3;18:54. doi: 10.1186/s12870-018-1260-2 (PMC5883870; doi:10.1186/s12870-018-1260-2)
Supplement: Supplementary file 12 — Table S8. Scoring of mean allele number per SSR and species (XLSX 15 kb) [file 12870_2018_1260_MOESM12_ESM.xlsx]

## Sheet: Feuil1
	Table S8. Scoring of mean allele number per AeSSR and species
	SSR marker		2x taxa										4x taxa					6x taxa
			A. ciliata	A. denti- culata	A. evenia ssp. evenia	A. evenia ssp. serrulata	A. rudis	A. scabra	A. selloi	A. sensitiva	A. sp (328)		A. indica 4x	A. pratensis	A. sp (353)	A. virginica		A. indica 6x Africa	A. indica 6x Australia
			(n=5)	(n=24)	(n=44)	(n=15)	(n=7)	(n=8)	(n=3)	(n=27)	(n=1)		(n=41)	(n=9)	(n=1)	(n=1)		(n=16)	(n=24)
	AeSSR104								1	1	1			1
	AeSSR110		1	1.125	1.02273	1.06667	1	1	1	1.2963	1		2	1.66667	2	2		3	2.66667
	AeSSR126		1	1.08333	1.04545	1	1	1	1	1.03704	1		2	2	2	1		3	2.91667
	AeSSR128		1	1.08333	1.06818	1	1	1	1	1	1		1.92683	2	2	2		2.75	1.91667
	AeSSR130		1	1	1	1	1	1					2		1	1		3	2.70833
	AeSSR136		1	1.125	1.04545	1	1	1	1	1	1		2.02439	1	1	1		3	3
	AeSSR155		1	1.04167	1	1	1	1	1	1.11111	1		1.78049	1	2	2		3	3
	AeSSR161		1	1	1	1	1	1					2		2	2		3	3
	AeSSR189		1	1.08333	1	1	1	1					2.02439		1	1		3	2.29167
	AeSSR199		1	1.125	1.02273	1	1	1					2		2	1		3	2.45833
	AeSSR204		1	1.20833	1	1	1	1	1	1	1		2	1	1	1		3	3
	AeSSR215		1	1	1	1	1	1	1	1.07407	1		1.2439	1	2	1		3	2.375
	AeSSR226		1	1	1	1	1	1	1	1			2	1.77778	1	1		2.1875	3
	AeSSR243		1	1	1.04545	1	1	1	1	1			2	1	2	2		2.9375	3
	AeSSR246		1	1	1	1	1	1	1	1			1.78049	2	2	2		2.6875	2.125
	AeSSR257		1	1.16667	1	1.13333	1.14286	1	1	1.03704	1		1.58537	2	1	1		2.4375	2.79167
	AeSSR258		1	1.04167	1	1	1	1	1	1.11111			1.02439	1	2	1		2	3
	AeSSR284		1	1.04167	1	1	1	1	1	1	1		2	2	1	1		3	3
	AeSSR290								1	1	1			1.77778
	AeSSR293		1	1	1	1.2	1	1	1	1.07407	1		2.02439	2	2	2		3.0625	2.5
	AeSSR304		1	1	1	1.06667	1	1	1	1	1		1.80488	1	2	2		3	2.83333
	AeSSR312		1	1.04167	1	1	1	1	1	1.03704	1		2	1.77778	2	2		3	3
	AeSSR325								1	1	1			2
	AeSSR338		1	1	1	1	1	1	1	1	1		1.95122	1	2	2		3	2
	AeSSR347		1	1	1	1	1	1					2		2	1		2.5	2.04167
	AeSSR351		1	1.04167	1	1		1	1	1.03704	1		2	2	1	1		3	2.95833
	AeSSR364								1	1.03704	1			2
	AeSSR375		1	1	1.02273	1.06667	1	1					1.82927		2	2		2.4375	2.25
	AeSSR397		1	1	1	1	1	1					2.02439		2	2		2.25	1.91667
	AeSSR402								1	1	1			1
	AeSSR408								1	1	1			2
	AeSSR421								1	1.03704	1			2
	AeSSR422		1	1.125	1	1.13333	1	1	1	1.03704	1		1.92683	1	2	2		2.9375	2.125
	AeSSR426		1		1	1	1	1	1	1	1		1.97561	1	2	1		3	2.66667
	AeSSR427		1		1	1		1	1	1	1		2	1.22222	1	1		3	2.95833
	AeSSR429		1	1	1	1	1	1	1	1	1		2.02439	2	1	1		2	3
	AeSSR451		1	1	1	1	1	1	1	1	1		2.02439	2	2	2		2.8125	3
	AeSSR455		1	1.16667	1.04545	1	1	1	1	1	1		1.87805	2	2	1		3	1.70833
	AeSSR458		1		1	1.06667	0.857143	1					2.04878		1	1		3	3
	AeSSR459		1	1	1.02273	1	1	1					2		1	1		3	2
	AeSSR462		1	1.33333	1.04545	1	1	1	1	1	1		1.97561	2	2	1		3	2.125
	AeSSR464								1	1.07407	1			2
	AeSSR475		1	1	1	1	1	1	1	1	1		2	2	2	1		3.0625	2.75
	AeSSR478		1	1.04167	1.02273	1	1	1					2		2	2		3	3
	AeSSR488		1	1.125	1.04545	1	1	1					2.04878		2	2		2.9375	3
	AeSSR490		1	1	1.04545	1	1	1	1	1.03704	1		2.07317	1.33333	1	1		3	2.79167
	AeSSR496								1	1	1			2
	AeSSR501								1	1	1			1.33333
	AeSSR527								1	1	1			1
	AeSSR537								1	1	1			2
	AeSSR545								1	1.07407	1			1.88889
	AeSSR571								1	1.03704	1			2
	AeSSR589								1	1.03704	1			1
	AeSSR600								1	1	1			2
	Average		1	1.05714	1.01316	1.0193	1	1	1	1.02756	1		1.92105	1.59948	1.65789	1.42105		2.84211	2.62829
