# Supplementary material for: Naturally occurring variations in the nod-independent model legume Aeschynomene evenia and relatives: a resource for nodulation genetics
Source: BMC Plant Biol. 2018 Apr 3;18:54. doi: 10.1186/s12870-018-1260-2 (PMC5883870; doi:10.1186/s12870-018-1260-2)
Supplement: Supplementary file 13 — Table S9. Observed heterozygosity (Ho) in Aeschynomene species (XLSX 14 kb) [file 12870_2018_1260_MOESM13_ESM.xlsx]

## Sheet: Hetero
	Table S9 Observed heterozygosity (Ho) in Aeschynomene species
	Taxa (n of accession)	Accession LSTM code	n heterozygous genotypes	mean Ho/ species
	A. ciliata (n=5)	-	-	0
	A. denticulata (n= 24)	230	1	0.0548246
		231	1
		232	1
		234	2
		238	4
		254	3
		265	2
		267	1
		269	2
		270	2
		273	12
		333	1
		335	2
		349	6
		351	1
		352	1
		"A. magna"	8
	A. evenia ssp. evenia (n=44)	57	2	0.0131579
		86	1
		90	1
		108	2
		109	1
		142	2
		143	3
		153	2
		174	2
		196	4
		198	1
		224	1
	A. evenia ssp. serrulata (n=15)	14	7	0.0192982
		72	2
		323	2
	A. indica 4x (n=41)	20	3	0.0192555
		94	3
		95	8
		111	1
		133	1
		152	1
		157	1
		207	1
		210	1
		226	1
		277	1
		280	2
		295	1
		296	1
		298	2
		299	1
		303	1
	A. indica 6x Africa (n=16)	46	1	0.00493421
		203	1
		208	1
	A. indica 6x Australia (n=24)	175	1	0.00219298
		290	1
	A. pratensis (n=9)	-	-	0
	A. rudis (n=7)	145	1	0.0037594
	A. scabra (n=8)	-	-	0
	A. selloi (n=3)	-	-	0
	A. sensitiva (n=27)	32	2	0.0277778
		33	1
		34	1
		250	16
		252	1
		255	1
		274	2
		292	1
		329	2
		348	1
		354	3
		355	1
		361	1
	A. sp (328) (n=1)	-	-	0
	A. sp (353) (n=1)	-	-	0
	A. virginica (n=1)	-	-	0
